# Supplementary material for: De Novo Assembly and Discovery of Genes That Involved in Drought Tolerance in the Common Vetch
Source: Int J Mol Sci. 2019 Jan 15;20(2):328. doi: 10.3390/ijms20020328 (PMC6359484; doi:10.3390/ijms20020328)
Supplement: Supplementary file 1 [file ijms-20-00328-s001.zip]

Archive with 1 entries (1 files):
- ijms-414426 sp revised back 1-4.rar
